# Supplementary material for: Methods for Mitochondrial DNA Damage and Depletion in Immortalized Trabecular Meshwork Cells
Source: Int J Mol Sci. 2025 Jun 28;26(13):6255. doi: 10.3390/ijms26136255 (PMC12250015; doi:10.3390/ijms26136255)
Supplement: Supplementary file 1 [file ijms-26-06255-s001.zip]

Archive with 2 entries (2 files):
- SI_Data.xlsx
- SK_MitoDep_Supp_s1.pdf
