# Supplementary material for: Methods for Mitochondrial DNA Damage and Depletion in Immortalized Trabecular Meshwork Cells
Source: Int J Mol Sci. 2025 Jun 28;26(13):6255. doi: 10.3390/ijms26136255 (PMC12250015; doi:10.3390/ijms26136255)
Supplement: Supplementary file 1 [file ijms-26-06255-s001.zip › SI_Data.xlsx]

## Sheet: DATA_Figure1
FIGURE 1
Relative mtDNA
Control	EtBr	EtBr w/ Rec
1.0003	0.0316	0.1293
1	0.083	0.0991
1.0017	0.0226	0.1121

## Sheet: DATA_Figure2
FIGURE 2
Relative Optical Density
ATP5A1	ATP5A1	COXII	COXII	COXIV	COXIV
Control	EtBr	Control	EtBr	Control	EtBr
1	0.6114	1	0.168	1	0.2214
1	1.9576	1	0.5233	1	0.3114
1	0.7104	1	0.5507	1	0.1861

## Sheet: DATA_Figure3
FIGURE 3
Relative mRNA Expression
CTGF	CTGF	FN1	FN1	PAI1	PAI1	SFRP1	SFRP1
Control	EtBr	Control	EtBr	Control	EtBr	Control	EtBr
1.0021	4.4585	1.0053	2.9845	1.0036	3.7052	1.0094	2.1797
1.0001	5.9224	1.002	4.6643	1.0118	1.6497	1.0186	2.6568
1.0452	2.8843	1.0188	5.7014	1.0064	2.4069	1.0077	1.7947

## Sheet: DATA_Figure4
FIGURE 4B						FIGURE 4C
Relative Optical Density						Relative mtDNA
Control	2 d Dox	4 d Dox	6 d Dox	Dox w/Rec		Control	Dox	Dox w/ Rec
0.1054	0.8031	1.1664	1	0.5552		1	0.0146	0.0259
0.2714	0.3768	1.2211	1	0.2158		1.0008	0.041	0.0413
0.087	0.6432	0.5609	1	0.4132		1.0007	0.0175	0.0171

## Sheet: DATA_Figure5
FIGURE 5
Relative Optical Density
ATP5A1	ATP5A1	ATP5A1	ATP5A1	ATP5A1	COXII	COXII	COXII	COXII	COXII	COXIV	COXIV	COXIV	COXIV	COXIV
Control	2 d	4 d	6 d	Rec.	Control	2 d	4 d	6 d	Rec.	Control	2 d	4 d	6 d	Rec.
1	0.7656	1.6125	2.0313	1.7009	1	0.7583	0.4808	0.1534	0.1824	1	0.2725	0.0653	0.0044	0.0001
1	1.4201	0.144	0.1301	0.367	1	1.3387	0.4078	0.7342	0.5566	1	1.1904	0.1845	0.1764	0.1352
1	1.2293	1.4515	1.5584	1.4543	1	0.7381	0.5364	0.1081	0.2514	1	0.99	0.5446	0.1819	0.2992

## Sheet: DATA_Figure6
FIGURE 6
Relative mRNA Expression
CTGF	CTGF	CTGF	CTGF	FN1	FN1	FN1	FN1	PAI1	PAI1	PAI1	PAI1	SFRP1	SFRP1	SFRP1	SFRP1
Control	4 d	6 d	Rec.	Control	4 d	6 d	Rec.	Control	4 d	6 d	Rec.	Control	4 d	6 d	Rec.
1.0002	0.9686	4.2605	5.2502	1.0111	1.1085	1.9931	2.2877	1.0036	1.4305	3.1039	2.5968	1.0006	0.5298	0.8117	0.9605
1.0453	2.724	1.6344	2.0573	1.005	2.1409	1.8049	1.1975	1.0004	3.9146	4.9127	1.7805	1.003	1.4434	1.0792	1.0862
1.0013	1.1883	3.4071	3.6948	1.0043	1.023	1.9375	2.0973	1.0006	1.1029	2.8976	3.7268	1.005	0.7459	0.7141	1.0222

## Sheet: DATA_FigureS1
FIGURE S1
Relative mtDNA
96 h Control	96 h EtBr
1.0005	0.0992
1.0001	0.032
1	0.0164

## Sheet: DATA_FigureS2
FIGURE S2
Relative Optical Density
ATP5A1	ATP5A1	COXII	COXII	COXIV	COXIV
Control	EtBr	Control	EtBr	Control	EtBr
1	0.6783	1	0.192	1	0.3677
1	0.5683	1	0.0532	1	0.2001
1	1.6278	1	0.3517	1	0.2997

## Sheet: DATA_FigureS3
FIGURE S3
Relative mRNA Expression
PGC1A	PGC1A	TFAM	TFAM	SOD2	SOD2	CATA	CATA
Control	EtBr	Control	EtBr	Control	EtBr	Control	EtBr
1.0022	0.1488	1.003	0.5436	1.0258	0.8611	1.0172	1.0828
1.0013	0.1555	1.0249	0.651	1.0133	0.6523	1.0014	1.5506
1.0093	0.0859	1.0068	0.3594	1.0001	0.7851	1.0134	0.6524

## Sheet: DATA_FigureS4
FIGURE S4
Relative mtDNA
144 h Control	96 h Dox
1	0.0306
1.0008	0.0657
1.0007	0.0124

[truncated: 1 more sheets: DATA_FigureS5]
